# Supplementary material for: NtGCN2 mediates tobacco cold tolerance through chlorophyll retention, proline accumulation, antioxidant defense, and ABA regulation
Source: Front Plant Sci. 2026 May 8;17:1833586. doi: 10.3389/fpls.2026.1833586 (PMC13196610; doi:10.3389/fpls.2026.1833586)
Supplement: Supplementary file 1 [file Table1.xlsx]

## Sheet: Supplementary Table S1 
Supplementary Table S1. Primer sequences used for qRT-PCR
Primer Name		Sequence
L-25	F	CCCCTCACCACAGAGTCTGC
	R	AAGGGTGTTGTTGTCCTCAATCTT
NtGCN2	F	GCCTCCATTCGGGCAAATCTCAG
	R	CGTCACCAATCGAATTGTGATC
Nitab4.5_0005212g0050	F	CCCAGCAAGTCAGGGACG
	R	AAGAGATCCATGGTGGGCA
Nitab4.5_0002419g0020	F	CGCCGACGCCAAGGATAT
	R	GCCACTGCCACCACATGA
Nitab4.5_0021312g0010	F	TGACACAGCTTGGGTTGCT
	R	ACCCCACGAACATTCAGCA
Nitab4.5_0000222g0080	F	GCCATCTCCAGCAGCTGA
	R	GCATCTTGAGCGTGGCCT
Nitab4.5_0003878g0020	F	AGTGGCAACTGGCGAGAC
	R	TCATCGGGATGCAGTGCC
Nitab4.5_0003983g0070	F	GATGTCCCATGCCCACCA
	R	GGGTTGATGGGGTGGATGG

## Sheet: Supplementary Table S2 
Supplementary Table S2. Quality of sample sequencing data
Sample	Raw reads (M)	Clean reads(M)	Raw bases(G)	Clean bases(G)	Valid bases(%)	Q30(%)	GC(%)
ZW-1	49.3	48.72	7.4	6.99	94.59	93.94	44.05
ZW-2	48.83	48.25	7.32	6.94	94.76	94.1	43.95
ZW-3	49.42	48.82	7.41	7	94.48	93.96	44.11
ZOE1-1	47.77	47.16	7.17	6.75	94.15	93.93	44.22
ZOE1-2	47.13	46.61	7.07	6.71	94.93	94.05	44.05
ZOE1-3	47.78	47.31	7.17	6.82	95.14	94.08	43.95
ZOE2-1	51.4	50.92	7.71	7.37	95.64	94.22	44.1
ZOE2-2	49.52	49.03	7.43	7.08	95.26	94.06	44.19
ZOE2-3	48.99	48.5	7.35	7.01	95.39	93.98	43.96
ZOE3-1	51.09	50.56	7.66	7.29	95.13	94.98	43.79
ZOE3-2	49.33	48.83	7.4	7.03	95.02	94.86	43.62
ZOE3-3	48.8	48.32	7.32	6.94	94.83	94.87	43.73
TW-1	48.27	47.83	7.24	6.84	94.52	94.96	43.9
TW-2	49.8	49.3	7.47	7.08	94.82	94.88	43.74
TW-3	50.98	50.49	7.65	7.26	94.89	94.88	43.7
TOE1-1	51.1	50.62	7.67	7.3	95.24	94.78	43.95
TOE1-2	50.82	50.27	7.62	7.22	94.69	94.86	43.95
TOE1-3	48.85	48.36	7.33	6.96	95	94.99	43.99
TOE2-1	47.3	46.79	7.1	6.73	94.92	94.88	44
TOE2-2	51.42	50.84	7.71	7.28	94.36	94.86	44.25
TOE2-3	49.33	48.92	7.4	7.05	95.25	95.05	44.52
TOE3-1	50.33	49.9	7.55	7.2	95.33	94.92	43.69
TOE3-2	47.25	46.8	7.09	6.74	95.11	94.98	43.59
TOE3-3	48.14	47.72	7.22	6.9	95.58	94.89	43.74
SW-1	51.24	50.72	7.69	7.29	94.8	94.8	43.82
SW-2	48.36	47.94	7.25	6.91	95.28	94.95	43.47
SW-3	49.43	48.89	7.41	7.02	94.64	94.76	43.74
SOE1-1	50.11	49.65	7.52	7.13	94.89	94.92	44.04
SOE1-2	50.42	50	7.56	7.21	95.37	95.15	43.86
SOE1-3	49.44	49.02	7.42	7.08	95.51	95.31	43.85
SOE2-1	51.28	50.8	7.69	7.35	95.55	95.26	44.05
SOE2-2	49.5	49.02	7.43	7.06	95.08	95.11	43.79
SOE2-3	49.89	49.42	7.48	7.15	95.55	95.22	43.74
SOE3-1	48.87	48.39	7.33	7	95.48	95.24	43.9
SOE3-2	47.29	46.85	7.09	6.78	95.54	95.21	44
SOE3-3	49.59	49.16	7.44	7.11	95.58	95.36	44

## Sheet: Supplementary Table S3
Supplementary Table S3. Comparison of sample sequencing data with reference genomes
Sample	Total reads	Total mapped reads	Multiple mapped	Uniquely mapped
ZW-1	48717680	47370591(97.23%)	5850973(12.01%)	41519618(85.22%)
ZW-2	48250076	46960387(97.33%)	5708491(11.83%)	41251896(85.50%)
ZW-3	48816838	47513207(97.33%)	5943325(12.17%)	41569882(85.15%)
ZOE1-1	47156494	45952355(97.45%)	5876358(12.46%)	40075997(84.99%)
ZOE1-2	46613702	45405265(97.41%)	5697945(12.22%)	39707320(85.18%)
ZOE1-3	47312754	46172571(97.59%)	5546144(11.72%)	40626427(85.87%)
ZOE2-1	50920580	49768742(97.74%)	5936951(11.66%)	43831791(86.08%)
ZOE2-2	49027636	47891564(97.68%)	5945214(12.13%)	41946350(85.56%)
ZOE2-3	48498168	47302893(97.54%)	5648591(11.65%)	41654302(85.89%)
ZOE3-1	50560410	49158129(97.23%)	5732902(11.34%)	43425227(85.89%)
ZOE3-2	48834164	47619936(97.51%)	5450393(11.16%)	42169543(86.35%)
ZOE3-3	48316314	47113149(97.51%)	5534587(11.45%)	41578562(86.05%)
TW-1	47832200	46384319(96.97%)	5945544(12.43%)	40438775(84.54%)
TW-2	49297532	47751410(96.86%)	5803487(11.77%)	41947923(85.09%)
TW-3	50486856	49018781(97.09%)	5937292(11.76%)	43081489(85.33%)
TOE1-1	50617642	49118993(97.04%)	6279366(12.41%)	42839627(84.63%)
TOE1-2	50266726	48870062(97.22%)	6170342(12.28%)	42699720(84.95%)
TOE1-3	48362870	47053395(97.29%)	5934311(12.27%)	41119084(85.02%)
TOE2-1	46792168	45651145(97.56%)	5953374(12.72%)	39697771(84.84%)
TOE2-2	50841048	49617680(97.59%)	6694340(13.17%)	42923340(84.43%)
TOE2-3	48915730	47743207(97.60%)	6794113(13.89%)	40949094(83.71%)
TOE3-1	49898162	48741866(97.68%)	5705061(11.43%)	43036805(86.25%)
TOE3-2	46804508	45699673(97.64%)	5304809(11.33%)	40394864(86.31%)
TOE3-3	47720958	46631662(97.72%)	5358534(11.23%)	41273128(86.49%)
SW-1	50723054	49414409(97.42%)	6263151(12.35%)	43151258(85.07%)
SW-2	47938834	46667943(97.35%)	5547353(11.57%)	41120590(85.78%)
SW-3	48889836	47558649(97.28%)	5934381(12.14%)	41624268(85.14%)
SOE1-1	49647318	48499274(97.69%)	5960558(12.01%)	42538716(85.68%)
SOE1-2	49998376	48692967(97.39%)	6005567(12.01%)	42687400(85.38%)
SOE1-3	49022166	47918383(97.75%)	5738631(11.71%)	42179752(86.04%)
SOE2-1	50797648	49610609(97.66%)	5900222(11.62%)	43710387(86.05%)
SOE2-2	49023734	47893272(97.69%)	5677704(11.58%)	42215568(86.11%)
SOE2-3	49417860	48297884(97.73%)	5693898(11.52%)	42603986(86.21%)
SOE3-1	48393360	47260756(97.66%)	5763764(11.91%)	41496992(85.75%)
SOE3-2	46851836	45776097(97.70%)	5744954(12.26%)	40031143(85.44%)
SOE3-3	49162578	48120134(97.88%)	5752185(11.70%)	42367949(86.18%)

## Sheet: Supplementary Table S4
Supplementary Table S4. DEGs up-regulated or down-regulated in the NtGCN2-OE transgenic maize after the cold treatment.
	Gene ID	Gene symbol	log2FC[NtGCN2-OE/K326 (4℃, 0 h)]	Regulation	log2FC[NtGCN2-OE/K326 (4℃, 3 h)]	Regulation	log2FC[NtGCN2-OE/K326 (4℃, 6 h)]	Regulation	Description
Chlorophyll maintenance	Nitab4.5_0009708g0010	HEMA1	0.100057	Not change	1.07723	Up	1.80704	Up	glutamyl tRNA Reductase, partial
	Nitab4.5_0002526g0100	POR1	-0.26335	Not change	1.14269	Up	1.06765	Up	protochlorophyllide reductase, chloroplastic-like
	Nitab4.5_0000443g0060	FAR1	0.0366128	Not change	0.84201	Not change	1.79908	Up	protein FAR-RED IMPAIRED RESPONSE 1 isoform X6
	Nitab4.5_0006741g0010	GRF5	-0.491174	Not change	1.16451	Up	0.769138	Not change	growth-regulating factor 4-like isoform X1
	Nitab4.5_0000090g0200	PGR3	0.374859	Not change	1.27789	Up	0.787735	Not change	pentatricopeptide repeat-containing protein At5g66631
	Nitab4.5_0001099g0050	EGY3	0.19511	Not change	0.270754	Not change	1.19989	Up	probable zinc metallopeptidase EGY3, chloroplastic isoform X1
	Nitab4.5_0010145g0010	EGY3	0.307227	Not change	0.324425	Not change	1.29137	Up	probable zinc metallopeptidase EGY3, chloroplastic isoform X1
	Nitab4.5_0000188g0090	ATJ20	0.154757	Not change	-0.149068	Not change	2.46471	Up	chaperone protein dnaJ 11, chloroplastic-like
	Nitab4.5_0001198g0210	STY17	-0.0228481	Not change	-0.0982891	Not change	1.30015	Up	serine/threonine-protein kinase HT1-like
	Nitab4.5_0002499g0120	CRR2	1.26767	Up	0.741108	Not change	1.83466	Up	pentatricopeptide repeat-containing protein
Proline accumulation and nitrogen regulation	Nitab4.5_0002589g0070	PAP1	2.29492	Up	1.83356	Up	0.873556	Not change	probable inactive purple acid phosphatase 1
	Nitab4.5_0005625g0020	PAP1	0.820828	Not change	1.03435	Up	0.627672	Not change	probable inactive purple acid phosphatase 1
	Nitab4.5_0002064g0060	PAP2	0.0930703	Not change	1.22376	Up	-0.111237	Not change	probable plastid-lipid-associated protein 7, chloroplastic isoform X1
	Nitab4.5_0006950g0010	PROT3	0.107903	Not change	0.514041	Not change	1.169	Up	proline transporter 2-like
	Nitab4.5_0008908g0020	PHR1	5.03745	Up	5.40107	Up	0.360727	Not change	uncharacterized protein LOC107793225 isoform X1
	Nitab4.5_0002600g0010	AMT1;3	0.582681	Not change	1.77997	Up	0.549012	Not change	ammonium transporter 1 member 3
	Nitab4.5_0005734g0020	AMT1;3	0.550138	Not change	2.02485	Up	0.347766	Not change	ammonium transporter 1 member 3-like
	Nitab4.5_0000163g0340	NRT1.4	0.257242	Not change	0.473341	Not change	1.01426	Up	protein NRT1/ PTR FAMILY 6.2-like isoform X1
	Nitab4.5_0001750g0050	NRT1.4	0.502624	Not change	-0.117321	Not change	1.55826	Up	protein NRT1/ PTR FAMILY 6.2-like
	Nitab4.5_0000444g0190	AMT2	-0.00829198	Not change	1.2297	Up	0.600565	Not change	ammonium transporter 2
	Nitab4.5_0000003g0010	NRT1.9	0.200084	Not change	-1.00078	Down	-0.225261	Not change	protein NRT1/ PTR FAMILY 2.11
	Nitab4.5_0011731g0010	NRT1.9	-0.736746	Not change	-1.25555	Down	-1.08494	Down	protein NRT1/ PTR FAMILY 2.11-like
	Nitab4.5_0003741g0010	NRT3.2	0	Not change	-3.89995	Down	-4.7933	Down	high-affinity nitrate transporter 3.2-like
	Nitab4.5_0000944g0090	GAD3	-1.32726	Down	-1.28646	Down	-0.925754	Not change	glutamate decarboxylase 4-like
	Nitab4.5_0001180g0150	GAD4	0.366718	Not change	-2.06622	Down	-0.577284	Not change	glutamate decarboxylase-like
	Nitab4.5_0003066g0030	GAD4	2.3638	Up	-2.35699	Down	0.123348	Not change	glutamate decarboxylase
Antioxidant system and ROS homeostasis	Nitab4.5_0001952g0110	DOX1	1.16815	Up	2.2383	Up	0.601455	Not change	alpha-dioxygenase 1-like
	Nitab4.5_0007254g0040	DOX1	0.281676	Not change	-1.48733	Down	6.41093	Up	alpha-dioxygenase 1
	Nitab4.5_0008525g0010	POD	1.81326	Up	4.93527	Up	4.49319	Up	lignin-forming anionic peroxidase-like
	Nitab4.5_0008525g0020	PER54	1.43239	Up	1.5796	Up	1.52633	Up	lignin-forming anionic peroxidase
	Nitab4.5_0000274g0110	BPA1	1.08633	Up	1.6927	Up	1.8131	Up	binding partner of ACD11 1-like isoform X1
	Nitab4.5_0001108g0060	BPA1	0.561852	Not change	1.3294	Up	0.315045	Not change	binding partner of ACD11 1-like isoform X1
	Nitab4.5_0002219g0060	SPL4	1.07885	Up	1.57727	Up	0.707269	Not change	squamosa promoter-binding protein 1-like isoform X2
	Nitab4.5_0001497g0060	AARE	-0.24397	Not change	1.052	Up	0.492094	Not change	acylamino-acid-releasing enzyme
	Nitab4.5_0012986g0020	AARE	0.727333	Not change	1.45835	Up	1.23454	Up	acylamino-acid-releasing enzyme-like isoform X3
	Nitab4.5_0000365g0050	MYB4	0.835262	Not change	-0.225466	Not change	1.99361	Up	myb-related protein 330-like
	Nitab4.5_0001198g0240	AOX3	0.306807	Not change	0.317492	Not change	1.52827	Up	ubiquinol oxidase 4, chloroplastic/chromoplastic
	Nitab4.5_0000440g0090	ANP2	-0.090234	Not change	0.650953	Not change	1.04131	Up	mitogen-activated protein kinase kinase kinase YODA-like isoform X1
	Nitab4.5_0000818g0070	GGT3	-0.558531	Not change	-1.21382	Down	-0.701798	Not change	gamma-glutamyltranspeptidase 1-like
	Nitab4.5_0003963g0020	Chac2	-0.921168	Not change	-1.20258	Down	-0.862062	Not change	cation transport regulator-like protein 2
	Nitab4.5_0001159g0090	Chac2	-1.44282	Down	-2.3136	Down	-2.39308	Down	gamma-glutamylcyclotransferase 2-1-like
ABA biosynthesis and signaling modulation	Nitab4.5_0000030g0420	NCED1	0.801677	Not change	1.32551	Up	1.04078	Up	probable carotenoid cleavage dioxygenase 4, chloroplastic
	Nitab4.5_0005280g0010	NCED1	1.11075	Up	1.29375	Up	0.930351	Not change	probable carotenoid cleavage dioxygenase 4, chloroplastic
	Nitab4.5_0009050g0050	VDE1	-0.0836881	Not change	1.50587	Up	0.159998	Not change	violaxanthin de-epoxidase, chloroplastic-like
	Nitab4.5_0006519g0030	Z-ISO	-0.10177	Not change	4.08485	Up	1.07607	Up	15-cis-zeta-carotene isomerase, chloroplastic
	Nitab4.5_0000789g0020	PP2C5	0.571787	Not change	1.03574	Up	0.0623488	Not change	probable protein phosphatase 2C 25
	Nitab4.5_0003391g0010	PP2C5	0.496079	Not change	1.08787	Up	0.131783	Not change	putative protein phosphatase 2C 53
	Nitab4.5_0003555g0060	ABCG40	1.03244	Up	0.943955	Not change	3.35412	Up	ABC transporter-like
	Nitab4.5_0026868g0010	DCAF1	-0.953199	Not change	0.599943	Not change	2.06549	Up	DDB1- and CUL4-associated factor homolog 1-like
	Nitab4.5_0005271g0020	MED16	-0.231341	Not change	-0.143053	Not change	2.92581	Up	mediator of RNA polymerase II transcription subunit 16-like
	Nitab4.5_0000986g0020	CYP707A4	1.11784	Up	-1.02099	Down	-0.12297	Not change	abscisic acid 8'-hydroxylase 1-like
	Nitab4.5_0000005g0090	LHY	-0.632132	Not change	-1.19546	Down	-0.690449	Not change	protein REVEILLE 1-like isoform X1
	Nitab4.5_0004821g0020	LHY	0.704398	Not change	-1.45148	Down	-0.943184	Not change	protein REVEILLE 1-like isoform X1
	Nitab4.5_0009714g0010	LHY	0.255443	Not change	-1.11458	Down	-0.678298	Not change	protein REVEILLE 1-like isoform X1
	Nitab4.5_0000143g0520	COP1	0.195308	Not change	-1.84592	Down	-1.52997	Down	E3 ubiquitin-protein ligase COP1-like isoform X2
	Nitab4.5_0028943g0010	COP1	-0.432492	Not change	-1.77129	Down	-1.11374	Down	E3 ubiquitin-protein ligase COP1-like isoform X1
	Nitab4.5_0000249g0020	SDIR1	0.0233701	Not change	-1.22812	Down	-1.13014	Down	RING finger protein 44
	Nitab4.5_0000188g0190	DPBF4	1.69146	Up	-2.28132	Down	-5.1894	Down	FD1
	Nitab4.5_0009441g0010	RHA2B	-1.63951	Down	0.870837	Not change	-4.30566	Down	E3 ubiquitin-protein ligase Os06g0535400-like

## Sheet: Supplementary Table S5
Supplementary Table S5. TFs up-regulated or down-regulated in the NtGCN2-OE transgenic maize after the cold treatment.
TF family	Gene ID	Gene symbol	log2FC[NtGCN2-OE/K326 (4℃, 0 h)]	Regulation	log2FC[NtGCN2-OE/K326 (4℃, 3 h)]	Regulation	log2FC[NtGCN2-OE/K326 (4℃, 6 h)]	Regulation	Description
NAC	Nitab4.5_0007026g0040	NAC062	-0.250003	Not change	-2.30931	Down	-1.19935	Down	NAC domain-containing protein 86-like isoform X1
bZIP	Nitab4.5_0009676g0030	HY5	0.0282589	Not change	-1.26961	Down	-1.39952	Down	transcription factor HY5 isoform X2
Trihelix	Nitab4.5_0007414g0020	GT-3A	1.26891	Up	-1.51141	Down	-0.778012	Not change	trihelix transcription factor GT-3b-like
ARF	Nitab4.5_0001988g0030	ARF6	-0.345727	Not change	-1.07971	Down	-0.426065	Not change	auxin response factor 5-like
LUX	Nitab4.5_0005194g0010	EFM	-0.0434481	Not change	-1.62237	Down	-0.205661	Not change	transcription factor LUX-like
bHLH	Nitab4.5_0002029g0050	bHLH24	0.247648	Not change	1.22991	Up	0.0755633	Not change	transcription factor SPATULA
bZIP	Nitab4.5_0000287g0240	ABF1	0.415545	Not change	-1.17337	Down	0.0270556	Not change	bZIP transcription factor TRAB1-like
NAC	Nitab4.5_0003536g0040	NAC086	-2.08453	Down	-1.645	Down	-0.731154	Not change	NAC domain-containing protein 86-like isoform X1
ERF	Nitab4.5_0000600g0060	ERF5	1.03487	Up	2.24627	Up	0.522372	Not change	ethylene-responsive transcription factor 5-like
MYB	Nitab4.5_0011903g0010	SRM1	-0.46871	Not change	2.14412	Up	0.200743	Not change	transcription factor MYB1R1-like
ERF	Nitab4.5_0001035g0010	ERF009	2.49114	Up	2.95964	Up	1.33185	Up	ethylene-responsive transcription factor ERF014-like
ERF	Nitab4.5_0010294g0020	ERF095	3.76307	Up	1.66497	Up	3.16579	Up	ethylene-responsive transcription factor 15-like
ERF	Nitab4.5_0000073g0330	ERF012	2.27727	Up	-1.63201	Down	-2.30426	Down	ethylene-responsive transcription factor ERF017-like
LBD	Nitab4.5_0001677g0090	LBD6	-0.291264	Not change	0.747466	Not change	2.04659	Up	LOB domain-containing protein 6-like
