# Supplementary material for: NtGCN2 mediates tobacco cold tolerance through chlorophyll retention, proline accumulation, antioxidant defense, and ABA regulation
Source: Front Plant Sci. 2026 May 8;17:1833586. doi: 10.3389/fpls.2026.1833586 (PMC13196610; doi:10.3389/fpls.2026.1833586)
Supplement: Supplementary file 3 [file Table3.xlsx]

## Sheet: Germination rate
Germination rate (%)
Treatment	K326			NtGCN2-OE
				OE-1			OE-2			OE-3
25℃	87	90	89	88	87	86	93	87	90	89	88	87
15℃	73	72	61	88	83	92	96	90	88	84	83	80

## Sheet: Chilling injury index
Chilling injury index
Cold treatment hour	K326					NtGCN2-OE
						OE-1					OE-2					OE-3
0 h	0	0	0	0	0	0	0	0	0	0	0	0	0	0	0	0	0	0	0	0
3 h	0	1	1	1	2	0	0	1	1	1	1	1	1	0	0	0	0	0	1	1
6 h	2	2	3	3	3	2	2	2	1	3	2	2	2	2	3	1	1	2	2	2
12 h	3	4	4	4	4	3	3	4	4	4	3	3	3	3	4	2	4	3	3	3

## Sheet: Relative expression of NtGCN2
Relative expression of NtGCN2
Cold treatment hour	K326			NtGCN2-OE
				OE-1			OE-2			OE-3
0 h	0.965936	0.97942	1.05702		4.65893	4.53154	4.92458	4.16986	4.31691	6.10504	6.6807	7.06162
3 h	5.89708	5.54044	4.02782	11.6318	11.1579	11.3137	7.3615	7.31065	7.31065	10.2674	9.44794
6 h	2.01391	2.05623	2.04202	4.78991	4.40762	4.37717	6.49802	5.93809	5.35171		5.31474	5.65685
12 h	1.39474	1.49485	2.75108	2.75108	2.44528	2.60268	3.34035	3.27161	3.01049	2.36199	2.65737	2.49666

## Sheet: MDA content
MDA content (μg/g)
Cold treatment hour	K326		NtGCN2-OE
			OE-1		OE-2		OE-3
0 h	1.6512	1.7932	1.806	1.9608	1.8156	1.8932	1.806	1.8608
3 h	6.3984	6.8112	5.3664	5.5728	4.4892	4.4376	4.3344	4.6956
6 h	10.9908	11.0424	6.45	6.8628	7.3788	5.5212	7.6884	8.256
12 h	13.3128	11.4036	8.1528	8.5656	9.5976	8.514	9.8556	9.214

## Sheet: CAT activity
CAT activity (μmol H2O2 min-1 mg-1 protein)
Cold treatment hour	K326		NtGCN2-OE
			OE-1		OE-2		OE-3
0 h	1.0324	0.9366	1.0947	1.1172	1.0905	1.0282	1.0178	0.9916
3 h	1.2638	1.1172	1.6478	1.5387	1.5931	1.5041	1.5219	1.4507
6 h	1.3261	1.3973	1.7711	1.7177	1.7209	1.6837	1.6501	1.7115
12 h	1.5418	1.5088	1.889	1.9015	1.8544	1.9025	1.8816	1.8303

## Sheet: SOD activity
SOD activity (U/mg protein)
Cold treatment hour	K326		NtGCN2-OE
			OE-1		OE-2		OE-3
0 h	112.553	124.134	120.699	115.236	117.634	111.762	119.914	114.185
3 h	148.314	155.472	247.83	220.721	211.313	243.34	223.207	236.725
6 h	174.479	185.09	295.056	287.135	267.993	281.688	257.16	281.963
12 h	242.738	255.183	341.16	366.79	362.365	341.299	357.15	321.16

## Sheet: Pro content
Pro content (μg/g)
Cold treatment hour	K326		NtGCN2-OE
			OE-1		OE-2		OE-3
0 h	33.3312	31.488	32.8576	32.8992	33.168	31.9744	31.4656	32.9152
3 h	35.3664	34.6368	42.9312	41.7024	43.8912	40.512	41.7024	41.2416
6 h	42.4624	43.0848	48.8832	48.0768	48.0768	45.9264	46.4256	46.2336
12 h	47.7248	47.1552	58.7136	57.6864	55.6704	53.4592	54.3808	50.3808

## Sheet: Chlorophyll content
Chlorophyll a content (mg/g Fw)
Cold treatment hour	K326		NtGCN2-OE
			OE-1		OE-2		OE-3
0 h	0.662787	0.65145	0.977086	1.06825	0.743769	0.732997	0.714902	0.731541
3 h	0.589285	0.515984	0.838587	0.744681	0.777936	0.794664	0.809165	0.777797
6 h	0.495339	0.518496	0.687705	0.660653	0.637465	0.564395	0.69623	0.704089
12 h	0.4595	0.457119	0.59156	0.601713	0.561474	0.568521	0.695784	0.671826
Chlorophyll b content (mg/g Fw)
Cold treatment hour	K326		NtGCN2-OE
			OE-1		OE-2		OE-3
0 h	0.213284	0.226454	0.340305	0.337352	0.240531	0.236713	0.345882	0.341301
3 h	0.176762	0.18023	0.253932	0.265828	0.25233	0.246287	0.265061	0.254282
6 h	0.166151	0.16317	0.227514	0.191114	0.210386	0.180484	0.228204	0.232351
12 h	0.149151	0.151784	0.198466	0.194854	0.186322	0.193544	0.248244	0.221138
Total chlorophyll content (mg/g Fw)
Cold treatment hour	K326		NtGCN2-OE
			OE-1		OE-2		OE-3
0 h	0.884988	0.910656	1.35148	1.34087	1.03844	1.01919	1.10233	1.12716
3 h	0.810774	0.825282	1.14362	1.04988	1.0881	1.05518	1.08029	1.06299
6 h	0.687735	0.707544	0.920421	0.970083	0.883593	0.78957	0.978732	0.962271
12 h	0.628587	0.629145	0.818586	0.834768	0.811332	0.796266	0.963945	0.934371

## Sheet: ABA content
ABA content (ng/g.FW)
Cold treatment hour	K326		NtGCN2-OE
			OE-1		OE-2		OE-3
0 h	18.305	18.0528	22.6974	24.1041	24.2158	25.1287	26.8097	27.3103
3 h	20.1256	20.5489	26.934	26.0157	29.4081	30.5873	37.7519	38.6352
6 h	21.9236	22.0762	37.0599	38.5459	34.978	33.3199	40.6655	40.9865
12 h	38.9042	37.4043	40.6518	42.2818	45.7407	47.1367	55.1642	53.6543

## Sheet: MeJA content
MeJA content (ng/g.FW)
Cold treatment hour	K326		NtGCN2-OE
			OE-1		OE-2		OE-3
0 h	9.8963	9.78215	12.3084	11.915	9.16678	8.95652	12.5974	13.0133
3 h	9.91929	10.3905	8.67023	8.73079	11.5341	11.1396	10.7087	10.1994
6 h	13.8869	14.2791	13.9839	14.2791	10.3184	9.8963	11.6417	11.7503
12 h	11.6417	11.8598	10.5606	10.9601	14.0164	14.4457	11.9982	11.4807

[truncated: 7 more sheets: BR content, qRT-PCR--Nitab4.5_0000222g0080, qRT-PCR--Nitab4.5_0002419g0020, qRT-PCR--Nitab4.5_0003878g0020, qRT-PCR--Nitab4.5_0021312g0010, qRT-PCR--Nitab4.5_0005212g0050, qRT-PCR--Nitab4.5_0003983g0070]
